# Supplementary material for: Clearance of Persistent SARS-CoV-2 RNA Detection in a NFκB-Deficient Patient in Association with the Ingestion of Human Breast Milk: A Case Report
Source: Viruses. 2022 May 13;14(5):1042. doi: 10.3390/v14051042 (PMC9143223; doi:10.3390/v14051042)
Supplement: Supplementary file 1 [file viruses-14-01042-s001.zip]

Archive with 1 entries (1 files):
- viruses-1700799-supplementary.pdf
